# Supplementary material for: Vineyard Management and Physicochemical Parameters of Soil Affect Native Trichoderma Populations, Sources of Biocontrol Agents against Phaeoacremonium minimum
Source: Plants (Basel). 2023 Feb 16;12(4):887. doi: 10.3390/plants12040887 (PMC9966749; doi:10.3390/plants12040887)
Supplement: Supplementary file 1 [file plants-12-00887-s001.zip]

Archive with 1 entries (1 files):
- plants-2203009-supplementary.pdf
